# Supplementary material for: Potential Targets for Noninvasive Brain Stimulation on Depersonalization-Derealization Disorder
Source: Brain Sci. 2022 Aug 21;12(8):1112. doi: 10.3390/brainsci12081112 (PMC9406113; doi:10.3390/brainsci12081112)
Supplement: Supplementary file 1 [file brainsci-12-01112-s001.zip]

Archive with 1 entries (1 files):
- brainsci-1841062-supplementary.pdf
